# Supplementary material for: Nonlinear relationship between Silver Carp density and their eDNA concentration in a large river
Source: PLoS One. 2019 Jun 26;14(6):e0218823. doi: 10.1371/journal.pone.0218823 (PMC6594630; doi:10.1371/journal.pone.0218823)
Supplement: S1 Dataset — (XLSX) [file pone.0218823.s007.xlsx]

## Sheet: Sheet1
River Reach	Site	SC-TM4 copies/100 mL (log10 + 1)	SC-TM5 copies/100 mL (log10 + 1)	Silver Carp No. / 1000 m3 (log10 + 1)	Silver Carp Kg / 1000 m3 (log10 + 1)
Alton	1	1.76313	2.16945	0.0203278	0.0163149
Alton	1	1.9071	1.18272	0.0145588	0.0116475
Alton	1	2.10643	1.98405	0.0803894	0.0937014
Alton	1	2.40351	2.33727	0.00526599	0.00763164
Alton	1	2.55677	2.09751	0.00994024	0.0161921
Alton	1	2.67594	2.48048	0.0222794	0.0295019
Alton	1	2.80434	2.19625	0.012683	0.00957233
Alton	1	2.80654	2.2592	0.0113326	0.00890003
Alton	1	2.82436	1.90615	0.0793929	0.107495
Alton	1	2.86037	2.41678	0.0820206	0.0934935
Alton	1	2.98973	2.7808	0.0117069	0.0152861
Alton	1	3.03946	2.60268	0.0578186	0.0765105
Alton	1	3.06965	2.61491	0.012683	0.00957233
Alton	1	3.20445	2.05595	0.0550536	0.0705377
Alton	1	3.24075	2.68031	0.0369553	0.0376646
Alton	2	2.88184	2.28331	0.765875	0.875854
Alton	2	2.92744	2.42631	0.765875	0.875854
Alton	2	2.94008	2.36013	0.765875	0.875854
Alton	2	3.19552	2.59777	0.485205	0.521623
Alton	2	3.40772	2.51776	0.485205	0.521623
Alton	3	2.7583	2.8364	0.850813	0.929059
Alton	3	2.83535	2.22508	0.850813	0.929059
Alton	3	2.92299	2.6299	0.850813	0.929059
Alton	3	2.95322	2.42151	0.580459	0.641526
Alton	3	3.29282	2.86458	0.580459	0.641526
Alton	4	2.8069	2.22315	0.172743	0.174446
Alton	4	2.88867	2.02763	0.215233	0.276388
Alton	4	2.92088	2.40768	0.342815	0.392553
Alton	4	2.9465	1.8361	0.0802952	0.073173
Alton	4	2.94696	2.22917	0.133728	0.132888
Alton	4	2.98339	2.59826	0.0288118	0.0231746
Alton	4	3.09776	2.48688	0.0887642	0.120346
Alton	4	3.23604	2.52321	0.180997	0.20559
Alton	4	3.54395	3.10301	0.0793727	0.0789478
Alton	5	2.72644	2.10233	1.02505	1.09238
Alton	5	3.44984	3.04284	1.11129	1.20807
Alton	5	3.61387	3.2696	1.30314	1.43135
Alton	5	3.88099	3.64169	1.1397	1.23884
Alton	5	3.98442	3.5171	1.11129	1.20807
Alton	5	4.2756	3.76935	1.3083	1.41552
Alton	5	4.58634	4.05734	1.1397	1.23884
Alton	5	4.72354	4.19215	1.3083	1.41552
Alton	6	2.57623	1.88708	0.510141	0.520016
Alton	6	3.57835	2.98626	0.635915	0.717784
Alton	6	3.57953	2.82719	0.635915	0.717784
Alton	6	3.60643	3.177	0.776207	0.856309
Alton	6	3.87025	2.78409	0.510141	0.520016
Dresden	7	0	0	0	0
Dresden	7	0	2.14136	0	0
Dresden	7	0.931966	1.09721	0.0277104	0.112189
Dresden	7	0.958325	0.844739	0	0
Dresden	7	1.35096	0.985576	0.0019694	0.0174858
Dresden	7	1.41163	1.42324	0.0116457	0.062462
Dresden	7	1.45943	1.27631	0.0151203	0.0628771
Dresden	7	1.47373	1.06819	0.00160782	0.00787105
Dresden	7	1.78631	2.43118	0.0116457	0.062462
Dresden	7	1.97901	2.23084	0.0343521	0.152167
Dresden	7	2.35533	2.0724	0.0723631	0.306674
Dresden	7	2.39823	2.02122	0.0114977	0.0556478
Dresden	8	0	0	0	0
Dresden	8	0	0	0	0
Dresden	8	0	0	0.0108408	0.06174
Dresden	8	0	0	0.00979114	0.0470501
Dresden	8	0	0.858958	0.00979114	0.0470501
Dresden	8	0.755875	0.871742	0	0
Dresden	8	1.50092	1.13087	0	0
Dresden	8	3.01218	2.00925	0	0
Dresden	9	0	0	0	0
Dresden	9	0	0	0	0
Dresden	9	1.55819	1.16297	0.0471506	0.15096
Dresden	9	1.66031	1.05039	0.0471506	0.15096
Dresden	9	2.22821	1.54283	0.0471506	0.15096
Dresden	10	0	0	0	0
Dresden	10	0	0	0	0
Dresden	10	0.935675	1.74936	0	0
Dresden	10	1.82933	1.7718	0	0
Dresden	10	2.63633	2.29933	0	0
La Grange	11	3.24501	3.0993	0.307299	0.359809
La Grange	11	3.77956	3.36653	0.442406	0.509435
La Grange	11	3.85134	3.41516	0.514923	0.622244
La Grange	11	3.89154	3.21274	0.649952	0.74479
La Grange	11	3.96141	3.52029	0.489092	0.566645
La Grange	11	4.1422	3.67911	0.356433	0.463394
La Grange	11	4.20007	3.7491	0.414678	0.481527
La Grange	11	4.42976	3.84179	0.351021	0.39434
La Grange	12	3.38962	3.07009	0.99118	0.924289
La Grange	12	3.76396	3.10517	0.99118	0.924289
La Grange	12	3.96757	3.44711	1.10181	1.20963
La Grange	12	4.26993	3.83722	1.21608	1.2849
La Grange	12	4.50132	3.90532	1.21608	1.2849
La Grange	13	3.01252	2.58209	0.182925	0.191505
La Grange	13	3.0756	2.89458	0.141189	0.149288
La Grange	13	3.09241	2.47693	0.154289	0.184421
La Grange	13	3.14765	2.58971	0.182925	0.191505
La Grange	13	3.18134	2.31977	0.096091	0.107214
La Grange	13	3.2561	2.99002	0.0883431	0.0818224
La Grange	13	3.44235	2.91452	0.399641	0.463784
La Grange	13	3.5632	3.13362	0.575509	0.570459
La Grange	13	3.7128	3.22862	0.514093	0.602417
La Grange	13	3.72172	3.04344	0.318848	0.383896
La Grange	13	3.86985	3.38267	0.732299	0.830599
La Grange	13	3.89115	3.43722	0.0606404	0.0515808
La Grange	13	3.97441	3.45565	0.732299	0.830599
La Grange	13	4.06178	3.50159	0.196816	0.239829
La Grange	13	4.11005	3.56204	0.575509	0.570459
La Grange	14	0	0	0.433759	0.494786
La Grange	14	2.96517	3.26175	0.360788	0.39518
La Grange	14	3.01684	2.59113	0.00792223	0.00714711
La Grange	14	3.02752	2.50488	0.0216887	0.0229663
La Grange	14	3.04048	3.17271	0.324511	0.347227
La Grange	14	3.21589	2.79563	0.196781	0.210066
La Grange	14	3.24625	2.77309	0.0029445	0.00166579
La Grange	14	3.2659	2.7974	0.394727	0.433146
La Grange	14	3.26938	2.9597	0.0216887	0.0229663
La Grange	14	3.2742	2.79705	0.360788	0.39518
La Grange	14	3.27554	2.96103	0.0549193	0.0706126
La Grange	14	3.37634	3.04167	0.0240343	0.0243802
La Grange	14	3.49425	2.4297	0.294042	0.351781
La Grange	14	3.70608	2.58271	0.0303758	0.033468
La Grange	14	4.0716	3.40015	0.00792223	0.00714711
La Grange	15	3.2032	3.42254	0.422931	0.423901
La Grange	15	3.73228	3.15617	0.434448	0.450044
La Grange	15	3.7554	3.23895	0.41877	0.459748
La Grange	15	4.11383	3.60395	0.531831	0.574588
La Grange	15	4.13882	3.64086	0.442684	0.445665
La Grange	15	4.63629	4.04028	0.545439	0.586788
La Grange	16	3.28603	3.14213	0.942078	1.04514
La Grange	16	3.93086	3.35486	0.553227	0.569711
La Grange	16	3.46551	3.07914	0.696227	0.839979
La Grange	16	3.48632	3.20415	0.553227	0.569711
La Grange	16	4.35864	3.84535	0.759966	0.783207
La Grange	17	3.66318	3.32598	0.99161	1.09081
La Grange	17	3.85143	3.38612	1.05074	1.13883
La Grange	17	3.92955	3.56942	0.655754	0.758513
La Grange	17	4.07036	3.50588	0.862094	0.956727
La Grange	17	4.11021	3.56935	1.05982	1.17277
Starved Rock	18	2.75599	2.0663	0.374712	0.662795
Starved Rock	18	3.12397	2.73765	0.428582	0.706484
Starved Rock	18	3.367	3.05507	0.0941978	0.186188
Starved Rock	18	3.37921	2.64735	0.307627	0.581462
Starved Rock	18	3.68267	3.2718	0.428582	0.706484
Starved Rock	18	3.98252	3.36166	0.123182	0.24641
Starved Rock	19	4.0479	3.44914	0.42854	0.726306
Starved Rock	19	4.04929	3.6507	0.42854	0.726306
Starved Rock	19	4.11383	3.59493	0.675106	1.00735
Starved Rock	19	4.13523	3.64132	0.42854	0.726306
Starved Rock	19	4.19344	3.68497	0.231817	0.438519
Starved Rock	19	4.26682	3.77985	0.675106	1.00735
Starved Rock	19	4.27334	3.797	0.675106	1.00735
Starved Rock	19	4.56282	3.99898	0.42854	0.726306
Starved Rock	20	2.80447	2.63144	0.295304	0.519295
Starved Rock	20	3.21909	2.81953	0.245885	0.441786
Starved Rock	20	3.24741	2.93009	0.295304	0.519295
Starved Rock	20	3.49375	2.98768	0.295304	0.519295
Starved Rock	20	3.67849	3.26028	0.328663	0.581562
Starved Rock	20	3.92044	3.32088	1.10561	1.49713
Starved Rock	20	4.48355	4.04444	0.491568	0.836202
Starved Rock	20	4.6058	4.13853	0.491568	0.836202
Starved Rock	21	2.88587	2.40902	0.195628	0.387794
Starved Rock	21	2.97201	2.84498	0.0696196	0.194559
Starved Rock	21	3.09514	2.67829	0.0696196	0.194559
Starved Rock	21	3.18735	2.64294	0.184625	0.421936
Starved Rock	21	3.30863	2.73724	0.191677	0.407563
Starved Rock	21	3.47236	2.76273	0.268348	0.547513
Starved Rock	22	2.99521	2.73291	0.768123	1.15889
Starved Rock	22	3.15903	2.89487	0.0584587	0.169323
Starved Rock	22	3.16658	2.62117	0.768123	1.15889
Starved Rock	22	3.27607	2.86964	0.288366	0.551306
Starved Rock	22	3.28016	2.88403	0.322281	0.580941
Starved Rock	22	3.53342	3.06264	0.161071	0.332061
Starved Rock	23	1.76531	1.07422	0	0
Starved Rock	23	1.79251	1.27151	0.00281421	0.00384898
Starved Rock	23	1.80124	2.31872	0.0220793	0.0445946
Starved Rock	23	2.00491	1.20289	0.0115721	0.0197102
Starved Rock	23	2.0053	2.33528	0.00495301	0.0236331
Starved Rock	23	2.24741	2.18413	0.0770232	0.199847
Starved Rock	23	2.41475	2.25711	0.00344718	0.00492166
Starved Rock	23	2.46851	2.3251	0.000708624	0.000969132
Starved Rock	23	2.61681	2.09815	0	0
Starved Rock	23	2.73001	1.98383	0.0147309	0.0388212
Starved Rock	23	2.77934	2.2977	0.0596036	0.135648
Starved Rock	23	2.80852	2.35472	0	0
Starved Rock	23	3.04213	2.58912	0.00395572	0.00932934
Starved Rock	23	3.13924	2.40909	0	0
Starved Rock	23	3.37779	2.77042	0.088152	0.18923
Starved Rock	23	3.38764	2.9907	0.00285951	0.00455609
Starved Rock	23	3.41071	2.96361	0.00753869	0.0214035
Starved Rock	23	3.4668	3.04534	0.0540298	0.120884
Starved Rock	23	3.59038	3.20985	0.0106035	0.0178114
Starved Rock	23	3.6639	3.29316	0.00599341	0.0187766
Starved Rock	23	3.75252	3.26799	0	0
Starved Rock	23	3.79353	3.26186	0.0203107	0.0598284
